# Supplementary material for: Task-Dependent Intermuscular Motor Unit Synchronization between Medial and Lateral Vastii Muscles during Dynamic and Isometric Squats
Source: PLoS One. 2015 Nov 3;10(11):e0142048. doi: 10.1371/journal.pone.0142048 (PMC4631473; doi:10.1371/journal.pone.0142048)
Supplement: S1 File — (XLSX) [file pone.0142048.s001.xlsx]

## Sheet: Coherence
Coherence - Isometric Squat (ISO)
	Participants
Frequency	1	2	3	4	5	6	7	8	9	10	11	12	13	14	15	16	Mean	SD	SE
16.4062	0.359505	0.375583	0.195191	0.21309	0.17417	0.187164	0.181282	0.515055	0.108729	0.430105	0.374368	0.310189	0.247824	0.365241	0.452323	0.616211	0.319127	0.14146	0.0353649
21.0938	0.395299	0.289644	0.179374	0.129295	0.186414	0.187622	0.157006	0.386526	0.18609	0.559862	0.310973	0.217358	0.245506	0.295271	0.258887	0.122612	0.256734	0.115469	0.0288672
25.7812	0.419484	0.236718	0.271795	0.154893	0.189524	0.196732	0.116043	0.384911	0.195369	0.46888	0.18577	0.18988	0.180421	0.307347	0.346357	0.142528	0.249166	0.106034	0.0265085
30.4688	0.479031	0.253754	0.254176	0.170312	0.227179	0.161674	0.17217	0.392088	0.222063	0.610702	0.24838	0.284173	0.194985	0.493787	0.303703	0.110905	0.286193	0.138851	0.0347127
35.1562	0.426778	0.230532	0.380635	0.175326	0.188923	0.153427	0.0893136	0.249184	0.165906	0.746785	0.314998	0.401591	0.202867	0.509279	0.330694	0.144897	0.294446	0.169237	0.0423093
39.8438	0.397938	0.352748	0.419992	0.258115	0.25161	0.244484	0.232189	0.307228	0.157442	0.696036	0.368395	0.477028	0.160608	0.520242	0.40972	0.132636	0.336651	0.150173	0.0375432
44.5312	0.411614	0.31479	0.381231	0.283347	0.306108	0.217394	0.155633	0.390221	0.20988	0.588626	0.442391	0.42849	0.238575	0.460777	0.530643	0.188373	0.346756	0.127517	0.0318792
49.2188	0.550902	0.398668	0.46865	0.233101	0.330045	0.356743	0.186498	0.372975	0.294861	0.513663	0.462764	0.501998	0.251388	0.579524	0.519641	0.230444	0.390742	0.127212	0.0318029
53.9062	0.515449	0.395342	0.470666	0.252667	0.34772	0.254787	0.234804	0.378659	0.267269	0.421407	0.428888	0.479909	0.22856	0.51065	0.400017	0.159781	0.359161	0.112418	0.0281045
58.5938	0.422579	0.338183	0.537135	0.256161	0.325803	0.256154	0.20107	0.273089	0.245866	0.437427	0.459835	0.449388	0.173537	0.448389	0.39471	0.159403	0.336171	0.1164	0.0291001
63.2812	0.434851	0.298358	0.525545	0.194005	0.258663	0.283648	0.143626	0.203356	0.212055	0.411568	0.414735	0.290447	0.124881	0.486281	0.361398	0.16063	0.300253	0.125978	0.0314946
67.9688	0.397414	0.26809	0.484797	0.273284	0.275297	0.252071	0.158419	0.194657	0.251566	0.406157	0.380118	0.340261	0.156907	0.43677	0.27891	0.204406	0.297445	0.0999122	0.024978
72.6562	0.309222	0.237501	0.397779	0.168416	0.272235	0.198245	0.130216	0.248268	0.226475	0.493265	0.293701	0.234174	0.179741	0.413848	0.265175	0.216786	0.267815	0.0964751	0.0241188
77.3438	0.328171	0.233238	0.332266	0.156441	0.183494	0.219005	0.162821	0.205761	0.131013	0.303396	0.270453	0.263513	0.164399	0.345215	0.206375	0.1479	0.228341	0.07103	0.0177575
82.0312	0.267428	0.211634	0.287973	0.113974	0.200547	0.13896	0.11471	0.1662	0.142085	0.354338	0.235723	0.196792	0.130933	0.317677	0.152183	0.123857	0.197188	0.0761583	0.0190396
86.7188	0.238716	0.184775	0.320072	0.121873	0.181704	0.118636	0.135907	0.159029	0.161602	0.209275	0.246925	0.170932	0.20106	0.266943	0.15163	0.115997	0.186567	0.0580759	0.014519
91.4062	0.20332	0.191233	0.307869	0.180334	0.127934	0.210345	0.141443	0.149884	0.121316	0.221309	0.218476	0.157124	0.153457	0.235201	0.150241	0.100566	0.179378	0.052371	0.0130927
96.0938	0.151908	0.229731	0.226882	0.14657	0.119071	0.108693	0.135529	0.110085	0.180529	0.176139	0.226195	0.166653	0.106662	0.181179	0.142498	0.10333	0.156978	0.0437816	0.0109454
100.481	0.152629	0.13213	0.224194	0.146867	0.107485	0.158698	0.186455	0.114888	0.138297	0.171601	0.190792	0.125531	0.101387	0.193441	0.174817	0.123348	0.15266	0.0352281	0.00880704
Coherence - Bipedal Squat (BPS)
	Participants
Frequency	1	2	3	4	5	6	7	8	9	10	11	12	13	14	15	16	Mean	SD	SE
16.4062	0.537399	0.631371	0.46197	0.395522	0.369431	0.367962	0.2725	0.656199	0.382595	0.631488	0.196161	0.520819	0.352645	0.53916	0.580788	0.295062	0.449442	0.14056	0.0351399
21.0938	0.630146	0.64208	0.4232	0.408898	0.428894	0.374899	0.256525	0.566565	0.619941	0.752946	0.296168	0.509022	0.420917	0.649481	0.541352	0.311193	0.489514	0.146044	0.0365111
25.7812	0.628225	0.682672	0.44332	0.421276	0.495934	0.389887	0.302607	0.559467	0.445734	0.673239	0.30797	0.51557	0.435456	0.70931	0.519738	0.362308	0.493295	0.12924	0.0323099
30.4688	0.621774	0.618366	0.577909	0.432625	0.513481	0.401232	0.300607	0.532387	0.327034	0.612577	0.387144	0.578638	0.46443	0.734211	0.489995	0.324045	0.494778	0.126081	0.0315203
35.1562	0.80559	0.619209	0.642189	0.56936	0.575271	0.371688	0.265573	0.650775	0.484598	0.767322	0.299935	0.712576	0.350743	0.682081	0.552776	0.495488	0.552823	0.1639	0.040975
39.8438	0.839739	0.62978	0.677283	0.662383	0.620139	0.499228	0.335648	0.784873	0.581003	0.806806	0.430736	0.651106	0.520938	0.791074	0.747155	0.535049	0.632059	0.143626	0.0359066
44.5312	0.670201	0.600578	0.608285	0.407412	0.596158	0.520578	0.366051	0.54372	0.357887	0.760039	0.42594	0.576512	0.532744	0.796127	0.631273	0.492527	0.555377	0.127814	0.0319535
49.2188	0.515104	0.521678	0.406458	0.396214	0.58381	0.464925	0.312571	0.514505	0.403915	0.713907	0.417581	0.478361	0.418758	0.786438	0.529229	0.416066	0.49247	0.121574	0.0303935
53.9062	0.564548	0.574796	0.394271	0.420354	0.579208	0.446821	0.354091	0.478526	0.48723	0.640008	0.333769	0.358552	0.413577	0.72137	0.476907	0.462294	0.481645	0.109111	0.0272779
58.5938	0.507288	0.48338	0.398111	0.371028	0.425052	0.4516	0.237766	0.365747	0.501701	0.633555	0.288826	0.371365	0.376242	0.696598	0.36751	0.436754	0.432033	0.116242	0.0290606
63.2812	0.388216	0.379106	0.319663	0.392399	0.36015	0.302188	0.248082	0.287984	0.457901	0.659023	0.278643	0.34126	0.219439	0.596061	0.298028	0.280172	0.36302	0.120114	0.0300285
67.9688	0.471034	0.301905	0.277908	0.395131	0.399092	0.325156	0.214386	0.293455	0.382617	0.619347	0.239167	0.212124	0.203868	0.652869	0.24625	0.306655	0.34631	0.136437	0.0341093
72.6562	0.488295	0.218961	0.223677	0.372847	0.325232	0.316917	0.198497	0.236342	0.393632	0.464885	0.192742	0.252301	0.168363	0.544073	0.169484	0.174053	0.296269	0.123218	0.0308045
77.3438	0.382246	0.219687	0.186385	0.23907	0.267157	0.211207	0.159747	0.172073	0.283654	0.398814	0.190965	0.167935	0.155093	0.427548	0.159438	0.157838	0.236179	0.0917457	0.0229364
82.0312	0.309442	0.169647	0.131497	0.20254	0.20645	0.244567	0.246056	0.13593	0.2198	0.302699	0.0941586	0.190842	0.124201	0.382553	0.153718	0.133386	0.202968	0.0789883	0.0197471
86.7188	0.217676	0.0978486	0.191431	0.15606	0.122364	0.238259	0.134065	0.154129	0.246135	0.323314	0.139018	0.128272	0.142138	0.304158	0.279678	0.197268	0.191988	0.0694832	0.0173708
91.4062	0.27765	0.111225	0.188407	0.11441	0.114322	0.227084	0.118597	0.164188	0.149312	0.286868	0.152732	0.136318	0.131113	0.275617	0.189255	0.130124	0.172951	0.0619217	0.0154804
96.0938	0.156274	0.154066	0.179066	0.18099	0.085626	0.263371	0.246074	0.13995	0.205853	0.213	0.166623	0.161502	0.17309	0.175992	0.158618	0.151718	0.175738	0.041931	0.0104827
100.481	0.172172	0.163461	0.253846	0.119086	0.159272	0.243657	0.159411	0.153407	0.186782	0.117622	0.256731	0.0863735	0.125286	0.183245	0.198863	0.133086	0.169519	0.0500035	0.0125009
Coherence - Reference (REF)
	Participants
Frequency	1	2	3	4	5	6	7	8	9	10	11	12	13	14	15	16	Mean	SD	SE
16.4062	0.107337	0.0976987	0.147941	0.1149	0.131981	0.130099	0.150843	0.115948	0.179792	0.160051	0.196792	0.148572	0.144791	0.149855	0.160438	0.155832	0.143305	0.0262117	0.00655292
21.0938	0.155235	0.136862	0.130682	0.116981	0.134451	0.104819	0.116356	0.103277	0.0938315	0.0998562	0.134431	0.143145	0.100687	0.120956	0.174637	0.0953536	0.122597	0.0232011	0.00580028
25.7812	0.110531	0.115792	0.144263	0.138441	0.158714	0.0941319	0.10717	0.0963853	0.124515	0.123983	0.0892504	0.0978392	0.0893404	0.0724475	0.122512	0.105115	0.111902	0.0227729	0.00569322
30.4688	0.138169	0.099094	0.116504	0.108188	0.121569	0.118687	0.116677	0.124456	0.101289	0.150205	0.0869682	0.101816	0.168179	0.165512	0.175764	0.111652	0.125296	0.0267847	0.00669618
35.1562	0.151964	0.112132	0.113491	0.110163	0.122528	0.143114	0.16283	0.103292	0.222336	0.203541	0.0862579	0.149814	0.123261	0.11411	0.117191	0.126975	0.135187	0.0363019	0.00907547
39.8438	0.131805	0.10254	0.118701	0.0816531	0.184753	0.124314	0.11095	0.0759407	0.150541	0.0822759	0.128611	0.116829	0.145977	0.155931	0.120519	0.118952	0.121893	0.0288686	0.00721715
44.5312	0.126656	0.0997131	0.15921	0.113394	0.164906	0.121381	0.0758931	0.106552	0.115777	0.191725	0.129437	0.163555	0.104853	0.094515	0.110793	0.177309	0.128479	0.0330934	0.00827334
49.2188	0.164653	0.119548	0.181205	0.12892	0.152136	0.144695	0.171132	0.130925	0.171415	0.113793	0.112781	0.130551	0.0878079	0.0972267	0.140716	0.118185	0.135356	0.0273938	0.00684844
53.9062	0.139973	0.0954508	0.159691	0.102423	0.135873	0.0935479	0.176166	0.129156	0.151704	0.1357	0.127596	0.187836	0.094971	0.116673	0.158378	0.13011	0.133453	0.0286402	0.00716005
58.5938	0.151309	0.182287	0.129427	0.120239	0.114706	0.0996702	0.103059	0.129547	0.119411	0.140518	0.101797	0.157816	0.121759	0.129388	0.165896	0.134022	0.131303	0.0235247	0.00588117
63.2812	0.119891	0.10921	0.170743	0.140231	0.151389	0.0921951	0.103573	0.108567	0.138261	0.141607	0.129749	0.171757	0.132946	0.122032	0.147925	0.116309	0.131024	0.0228828	0.00572071
67.9688	0.109758	0.0665576	0.126588	0.131406	0.134753	0.126484	0.0909925	0.104111	0.194603	0.19642	0.113203	0.187009	0.152869	0.0826026	0.175094	0.147006	0.133716	0.0397187	0.00992969
72.6562	0.144701	0.0916799	0.144267	0.0906945	0.172738	0.0945543	0.109084	0.119008	0.133528	0.115472	0.0913521	0.130727	0.11409	0.119764	0.132991	0.138754	0.121463	0.0231938	0.00579846
77.3438	0.11262	0.182685	0.175048	0.0790665	0.116947	0.177628	0.11528	0.0985114	0.100489	0.126653	0.17558	0.18484	0.151864	0.106183	0.203453	0.168225	0.142192	0.0390204	0.0097551
82.0312	0.162537	0.0787966	0.132548	0.0855538	0.135812	0.112941	0.139973	0.0847589	0.130477	0.128323	0.0898179	0.102876	0.126077	0.137433	0.223907	0.1586	0.126902	0.0365517	0.00913792
86.7188	0.110827	0.174409	0.171728	0.115722	0.15362	0.137395	0.130006	0.165467	0.157511	0.149259	0.153377	0.155272	0.119013	0.137302	0.168669	0.161076	0.147541	0.0202983	0.00507459
91.4062	0.123986	0.156845	0.163919	0.127555	0.145247	0.101281	0.0989244	0.11756	0.109964	0.167487	0.167455	0.147524	0.119592	0.129668	0.175907	0.170017	0.138933	0.0260104	0.00650259
96.0938	0.100654	0.164595	0.151033	0.143344	0.17445	0.113911	0.0887058	0.101969	0.130371	0.116738	0.12228	0.154141	0.102413	0.13837	0.146403	0.112005	0.128837	0.0253308	0.00633271
100.481	0.121771	0.0933459	0.144777	0.125188	0.160966	0.0822619	0.142454	0.140415	0.139966	0.124212	0.116462	0.0966575	0.102865	0.139408	0.188043	0.12531	0.127756	0.0267299	0.00668247
Coherence - Single-leg balance (SLB)
	Participants
Frequency	1	2	3	4	5	6	7	8	9	10	11	12	13	14	15	16	Mean	SD	SE
16.4062	0.200058	0.141817	0.144861	0.130358	0.141193	0.114609	0.150852	0.163065	0.156611	0.258326	0.113224	0.115104	0.127987	0.145988	0.176999	0.11054	0.149475	0.0379625	0.00949063
21.0938	0.210717	0.159331	0.0925497	0.105054	0.131344	0.085341	0.108541	0.151435	0.139391	0.153486	0.100087	0.177368	0.111349	0.150932	0.114174	0.118558	0.131854	0.0338695	0.00846739
25.7812	0.145845	0.125841	0.138662	0.117939	0.0916711	0.134675	0.206675	0.166934	0.117242	0.233089	0.193792	0.125809	0.146195	0.188015	0.0944117	0.115701	0.146406	0.0407369	0.0101842
30.4688	0.0987827	0.107095	0.117007	0.0900496	0.143994	0.11004	0.152248	0.103882	0.113456	0.185333	0.0953049	0.097864	0.115289	0.145408	0.0886876	0.126809	0.118203	0.0265221	0.00663053
35.1562	0.19713	0.14642	0.148061	0.162553	0.0805802	0.0918906	0.0820927	0.162847	0.156315	0.266409	0.126211	0.119611	0.151392	0.117734	0.134171	0.142041	0.142841	0.0454495	0.0113624
39.8438	0.116957	0.116198	0.163593	0.206509	0.0946444	0.162021	0.145749	0.1255	0.14189	0.272036	0.180172	0.193624	0.12464	0.121486	0.174022	0.159811	0.156178	0.0437648	0.0109412
44.5312	0.116885	0.122039	0.180288	0.117428	0.125936	0.0952687	0.0983767	0.110189	0.107029	0.203026	0.113796	0.113877	0.140924	0.14054	0.13956	0.14671	0.129492	0.0288877	0.00722193
49.2188	0.107114	0.1141	0.111044	0.128101	0.126834	0.076891	0.17268	0.114877	0.100566	0.189338	0.144961	0.124933	0.0900101	0.125914	0.140651	0.143121	0.125696	0.0285918	0.00714796
53.9062	0.147598	0.133611	0.188894	0.157524	0.122715	0.137067	0.0959729	0.127555	0.17581	0.157226	0.14919	0.194144	0.131902	0.128462	0.0870778	0.125006	0.141235	0.02943	0.0073575
58.5938	0.147572	0.116066	0.110108	0.129609	0.11864	0.122162	0.128982	0.134306	0.100942	0.150821	0.140059	0.117	0.112326	0.0867938	0.137314	0.0982259	0.121933	0.0179961	0.00449902
63.2812	0.140227	0.138864	0.10947	0.142295	0.168996	0.140327	0.190191	0.139223	0.192622	0.113803	0.106208	0.118512	0.180377	0.117202	0.0812288	0.101016	0.136285	0.0329255	0.00823137
67.9688	0.179312	0.173042	0.158333	0.126476	0.116406	0.15062	0.0972848	0.0957567	0.103445	0.124082	0.0862639	0.128524	0.147264	0.10467	0.113225	0.117196	0.126369	0.0280257	0.00700643
72.6562	0.110052	0.207417	0.186419	0.165992	0.125771	0.144168	0.20336	0.130403	0.131436	0.122089	0.144617	0.136628	0.112342	0.121094	0.151851	0.149032	0.146417	0.0302337	0.00755842
77.3438	0.120592	0.137377	0.130671	0.148773	0.126351	0.132314	0.140296	0.126761	0.177341	0.139441	0.118965	0.131292	0.151406	0.139503	0.0889105	0.12003	0.133126	0.0187342	0.00468355
82.0312	0.14243	0.158787	0.100179	0.0914137	0.169304	0.146367	0.121679	0.126636	0.117774	0.134754	0.091902	0.110919	0.102674	0.139395	0.170716	0.117177	0.127632	0.0255731	0.00639329
86.7188	0.0989662	0.123813	0.102576	0.0868159	0.211385	0.0832744	0.146279	0.0857546	0.113924	0.152385	0.134706	0.163063	0.150669	0.120127	0.168321	0.139919	0.130124	0.0352269	0.00880672
91.4062	0.14902	0.153015	0.0950463	0.120827	0.0891737	0.13114	0.145274	0.106721	0.0969757	0.115815	0.12902	0.131781	0.114309	0.094435	0.12777	0.147748	0.121754	0.0211027	0.00527567
96.0938	0.113664	0.0763642	0.111637	0.111079	0.147426	0.128063	0.125852	0.18507	0.15007	0.143586	0.104686	0.227048	0.0873814	0.146221	0.0921604	0.116873	0.129199	0.0378736	0.00946839
100.481	0.0811801	0.126248	0.115608	0.142026	0.114306	0.106352	0.117929	0.143923	0.10617	0.131574	0.167247	0.111174	0.12212	0.167279	0.0853008	0.114586	0.122064	0.0243395	0.00608488
Coherence - Single-leg squat (SLS)
	Participants
Frequency	1	2	3	4	5	6	7	8	9	10	11	12	13	14	15	16	Mean	SD	SE
16.4062	0.461849	0.5495	0.317485	0.187472	0.228608	0.269843	0.186426	0.669402	0.387164	0.542117	0.281932	0.471787	0.234305	0.570254	0.526624	0.228417	0.382074	0.158932	0.0397329
21.0938	0.478202	0.52889	0.34549	0.253505	0.191496	0.275072	0.281036	0.675771	0.630612	0.67582	0.331612	0.482893	0.421189	0.662138	0.452283	0.300401	0.436651	0.162804	0.040701
25.7812	0.496735	0.540638	0.443357	0.301694	0.256831	0.252704	0.284217	0.712038	0.364091	0.705215	0.43199	0.479101	0.423946	0.714407	0.532955	0.33229	0.454513	0.156953	0.0392382
30.4688	0.601217	0.36724	0.548869	0.336566	0.236894	0.310639	0.20565	0.686893	0.301063	0.605528	0.474662	0.463943	0.379233	0.651611	0.570833	0.393425	0.445892	0.151301	0.0378252
35.1562	0.640644	0.505148	0.587951	0.480057	0.244048	0.184175	0.176918	0.735682	0.34937	0.709524	0.357126	0.522777	0.348614	0.642877	0.506128	0.413772	0.462801	0.176882	0.0442206
39.8438	0.657557	0.649279	0.627075	0.552975	0.381133	0.341435	0.393826	0.733426	0.475377	0.753942	0.439941	0.643739	0.442246	0.744151	0.610786	0.542258	0.561822	0.135723	0.0339307
44.5312	0.596752	0.533301	0.525868	0.452563	0.372806	0.22588	0.290614	0.625764	0.430254	0.778182	0.391399	0.540117	0.515049	0.790835	0.505817	0.447751	0.501434	0.15222	0.038055
49.2188	0.4559	0.408738	0.352594	0.386749	0.404293	0.269642	0.335382	0.591185	0.337973	0.718341	0.476769	0.526087	0.406643	0.693895	0.554796	0.367524	0.455407	0.129784	0.032446
53.9062	0.573421	0.470552	0.447443	0.400857	0.443981	0.337528	0.20269	0.619333	0.44409	0.645535	0.570866	0.551527	0.279199	0.66853	0.589057	0.413215	0.478614	0.133741	0.0334354
58.5938	0.566284	0.367797	0.617261	0.231421	0.283652	0.243397	0.26731	0.532241	0.390915	0.636185	0.516575	0.625577	0.222118	0.620147	0.502257	0.390881	0.438376	0.155967	0.0389918
63.2812	0.466176	0.309845	0.50029	0.316769	0.265074	0.22039	0.170816	0.388334	0.332853	0.562457	0.496057	0.518021	0.229891	0.572263	0.505787	0.359779	0.388425	0.130627	0.0326568
67.9688	0.407464	0.239809	0.466711	0.338549	0.255515	0.164764	0.186778	0.364602	0.195907	0.441101	0.511327	0.442813	0.201192	0.503754	0.282874	0.25188	0.32844	0.12068	0.03017
72.6562	0.403209	0.18061	0.410467	0.27331	0.141947	0.155477	0.142842	0.247169	0.162647	0.460008	0.457521	0.375624	0.167803	0.477405	0.23545	0.231211	0.282669	0.126285	0.0315713
77.3438	0.332987	0.218466	0.372092	0.199115	0.17116	0.156366	0.138563	0.28473	0.215368	0.331847	0.370948	0.356038	0.161262	0.37742	0.210583	0.227751	0.257793	0.0867728	0.0216932
82.0312	0.28237	0.18005	0.264446	0.20554	0.172609	0.173834	0.177666	0.199352	0.2241	0.339012	0.349304	0.318048	0.121659	0.350375	0.269396	0.268651	0.243526	0.0718331	0.0179583
86.7188	0.268048	0.169757	0.308835	0.124414	0.187113	0.161642	0.171383	0.194941	0.139707	0.372071	0.26256	0.235837	0.122434	0.333022	0.204798	0.227326	0.217743	0.0745971	0.0186493
91.4062	0.193596	0.217411	0.247465	0.100156	0.125934	0.192091	0.148072	0.179672	0.14421	0.17718	0.328755	0.260393	0.149437	0.233296	0.168354	0.20246	0.19178	0.0569643	0.0142411
96.0938	0.223226	0.163631	0.2286	0.132984	0.165444	0.220053	0.16889	0.201526	0.161684	0.262916	0.272809	0.268217	0.166932	0.196326	0.166995	0.179703	0.198746	0.0429744	0.0107436
100.481	0.144601	0.160869	0.217879	0.225063	0.214278	0.189855	0.137587	0.191154	0.119278	0.199331	0.18591	0.217242	0.118406	0.234967	0.152147	0.207056	0.182226	0.0383027	0.00957568
Coherence of interest (COI)
	Participants
Task	1	2	3	4	5	6	7	8	9	10	11	12	13	14	15	16	Mean	SD	SE
BPS	0.646321	0.578255	0.529215	0.465625	0.55616	0.450868	0.310329	0.552933	0.449053	0.704888	0.369133	0.532444	0.439633	0.743986	0.542121	0.451746	0.520169	0.114727	0.0286817
SLS	0.584539	0.471722	0.52958	0.405884	0.338115	0.273242	0.267484	0.646361	0.389863	0.692462	0.461048	0.553395	0.370443	0.687435	0.548525	0.424118	0.477764	0.135757	0.0339392
ISO	0.457756	0.326288	0.416069	0.232718	0.282484	0.234952	0.181668	0.337635	0.223327	0.573521	0.389379	0.431796	0.207217	0.503235	0.412733	0.16092	0.335731	0.12413	0.0310324
SLB	0.133148	0.122218	0.145571	0.141682	0.116192	0.11362	0.125157	0.125594	0.128001	0.203455	0.135671	0.137293	0.123783	0.123762	0.128783	0.134532	0.133654	0.02053	0.0051325
REF	0.143504	0.115824	0.139747	0.109283	0.142353	0.120773	0.130958	0.114267	0.147496	0.145394	0.110492	0.144031	0.120973	0.124765	0.141322	0.131029	0.130138	0.0135452	0.0033863

## Sheet: Phase angle
Phase angle - Isometric Squat (ISO)
	Participants
Frequency	1	2	3	4	5	6	7	8	9	10	11	12	13	14	15	16	Mean	SD	SE
16.4062	0.299571	0.43695	0.15639	0.267641	0.159089	0.192109	0.459874	0.555423	0.779505	0.789347	0.374074	0.289635	0.264471	0.208279	0.42721	0.901225	0.41005	0.235408	0.0588521
21.0938	0.167357	0.271993	0.287276	0.015701	0.434676	0.537148	0.353966	0.180638	-0.112613	0.749293	0.363099	0.938272	0.228169	0.209144	0.331185	0.909635	0.366559	0.293206	0.0733016
25.7812	0.290397	0.406755	0.806631	0.318027	0.652705	0.516491	0.107276	0.608512	0.0890997	0.596199	0.68506	0.289142	0.202703	0.174737	0.195865	0.622397	0.410125	0.230736	0.0576839
30.4688	0.238383	0.229779	0.557499	0.781253	0.636357	0.312969	0.410601	0.879417	0.117764	0.883969	0.325501	0.790277	-0.122821	0.286212	0.244443	-0.012788	0.409926	0.313018	0.0782544
35.1562	0.314962	0.587578	0.717032	0.474438	0.366455	0.483688	0.845282	0.0909508	0.046255	0.764808	0.300264	1.10103	0.18417	0.245683	0.325525	0.759048	0.475448	0.297072	0.074268
39.8438	0.25248	0.495564	0.972632	0.793468	0.757884	0.55437	0.815936	0.659405	0.934384	1.01378	0.42961	1.01659	0.147953	-0.023172	0.48048	0.601152	0.618907	0.313262	0.0783154
44.5312	0.229526	0.72616	0.880001	0.724178	0.692403	0.778291	0.969488	0.648502	0.27713	0.905481	0.409139	0.936818	-0.0227632	0.181337	0.314516	0.898858	0.596817	0.317006	0.0792516
49.2188	0.0940962	0.622804	0.853619	0.744639	0.405839	0.550343	0.598371	0.64429	0.496007	0.850313	0.506262	0.884063	0.133371	0.189545	0.291513	1.12409	0.561823	0.292062	0.0730156
53.9062	0.13659	0.526268	1.02288	1.31831	0.768435	0.540323	0.645352	0.604564	0.264232	0.854584	0.629719	1.02628	-0.0575789	0.290906	0.300515	0.859203	0.608161	0.364499	0.0911248
58.5938	0.298635	0.55701	1.00048	0.341284	0.575403	0.418398	0.609421	0.459522	0.816921	0.910075	0.578584	1.09908	-0.155584	0.132237	0.362529	1.41345	0.588591	0.389175	0.0972937
63.2812	-0.115973	0.770231	0.990222	1.11617	0.422453	0.544614	0.205905	0.478348	1.08381	0.827137	0.580987	0.910898	-0.235921	0.100179	-0.00429315	0.844974	0.532484	0.435777	0.108944
67.9688	0.0242748	0.584854	1.06345	0.899473	0.605345	0.493992	0.0146768	0.109947	0.564219	0.69178	0.608599	0.690141	-0.0192289	0.0544233	0.0883169	0.54781	0.43888	0.344323	0.0860807
72.6562	-0.101138	0.119577	1.11701	-0.0312424	0.547123	0.892015	0.651281	0.413308	0.384484	0.647114	0.633813	0.928088	-0.0561829	0.144827	-0.0676764	0.0356813	0.39113	0.397924	0.099481
77.3438	0.0789357	0.396907	0.900601	0.53393	1.0459	0.398451	0.624001	-0.00594354	0.225749	0.508252	0.632276	0.82802	0.130027	0.108939	0.276306	0.394163	0.442282	0.308475	0.0771189
82.0312	0.0726767	0.432814	0.81782	0.41746	0.56214	0.0799811	0.743659	-0.0798751	0.618906	0.461132	0.73007	0.596321	0.0286657	0.095752	0.0374903	0.40299	0.376125	0.295757	0.0739392
86.7188	-0.282353	0.205927	1.06194	0.814887	0.302323	-0.452314	0.50033	-0.104962	0.157682	0.48608	0.381914	0.821254	0.0424653	0.0940301	0.436754	-0.0786562	0.274206	0.412895	0.103224
91.4062	-0.150347	-0.0357686	0.605358	0.0284946	0.552365	0.457244	0.368868	0.0644432	0.732727	0.621589	0.538248	0.167157	-0.541873	-0.385651	1.09708	0.0876169	0.262972	0.434634	0.108659
96.0938	-0.0650149	0.155389	0.684119	0.868434	0.409969	-0.0306432	-0.378594	-0.438064	0.635155	0.361192	1.09474	0.242743	-0.194341	-0.0658238	0.928131	0.409653	0.288565	0.467982	0.116995
100.481	0.6991	0.664849	0.795262	0.930973	0.272963	-0.333281	0.124003	-0.593436	0.821798	-0.128872	1.25665	0.51217	0.757289	0.411239	1.16305	-0.184955	0.448051	0.543692	0.135923
Phase angle - Bipedal Squat (BPS)
	Participants
Frequency	1	2	3	4	5	6	7	8	9	10	11	12	13	14	15	16	Mean	SD	SE
16.4062	0.195355	0.122567	0.444466	0.238133	0.561848	0.520225	0.686462	0.4271	0.482565	0.715609	0.396398	0.548526	0.0977795	0.137206	0.571125	0.955542	0.443807	0.240357	0.0600893
21.0938	0.299438	0.246293	0.403882	0.655616	0.70611	0.41556	0.325786	0.522951	0.351509	0.717911	0.47167	0.643141	0.0930544	-0.0119355	0.403382	0.656491	0.431304	0.215308	0.053827
25.7812	0.221298	0.223115	0.502812	0.69865	0.835337	0.63961	0.606414	0.395774	0.273604	0.785051	0.378375	0.609706	0.0028392	0.117329	0.409389	0.934702	0.477125	0.269529	0.0673822
30.4688	0.263423	0.265127	0.615388	0.753599	0.862997	0.521161	0.378299	0.550223	0.0985153	0.843723	0.30491	0.705618	0.14215	0.124069	0.339488	1.12892	0.493601	0.304195	0.0760486
35.1562	0.339775	0.341665	0.749151	0.793963	1.03525	0.711495	0.662512	0.551076	0.336436	0.99292	0.242373	0.645142	-0.13741	0.151329	0.270739	1.05545	0.546367	0.343627	0.0859067
39.8438	0.15016	0.192305	0.75379	0.716701	0.900517	0.576301	0.876898	0.547548	0.500294	0.938372	0.168035	0.703434	-0.0203422	0.173045	0.40754	1.1466	0.5457	0.341918	0.0854794
44.5312	0.0967938	0.196759	0.70863	0.958973	0.83635	0.609949	1.00389	0.754434	0.455121	0.931946	0.23628	0.854918	-0.111928	0.258874	0.517657	1.17832	0.592935	0.373409	0.0933523
49.2188	0.218714	0.239044	0.782411	0.868217	0.891175	0.550916	0.979478	0.72461	0.345805	0.850796	0.255774	1.03843	-0.231145	0.18009	0.32001	1.22979	0.577757	0.400006	0.100001
53.9062	0.237958	0.211354	0.92268	0.739105	0.822965	0.678895	0.869825	0.575835	0.461775	0.79986	-0.0163836	0.811476	-0.230621	0.0824924	0.180951	1.13008	0.51739	0.393595	0.0983989
58.5938	0.267002	0.112609	0.682689	0.902265	0.905996	0.534761	0.805727	0.393097	0.608713	0.802815	0.341658	0.73345	-0.429453	0.105595	0.224332	0.943849	0.495944	0.378219	0.0945548
63.2812	0.21137	-0.0072509	0.762533	0.883787	0.960412	0.213265	0.904246	0.455266	0.288602	0.624016	0.309216	0.523535	-0.659494	0.184074	-0.0245803	0.715387	0.396524	0.424889	0.106222
67.9688	0.299631	0.148939	0.883588	0.763363	0.620747	0.386859	0.609205	0.719126	0.46627	0.6318	0.190362	0.28791	-0.334386	0.092511	-0.0675691	0.910921	0.41308	0.352036	0.0880089
72.6562	0.052041	0.155303	0.255384	1.06243	0.615514	0.0882009	0.492754	0.165681	0.24424	0.417743	0.25843	0.886229	-0.177967	0.0626737	0.0600334	0.543048	0.323859	0.328634	0.0821585
77.3438	-0.0951867	0.324317	0.931528	0.896732	0.473525	0.0515585	0.548103	-0.00379965	0.315473	0.249005	-0.0565006	0.537817	-0.443883	-0.00144199	-0.202314	0.530856	0.253487	0.388079	0.0970198
82.0312	-0.185808	0.0812174	0.137979	0.589347	0.474145	0.173192	0.558247	0.00285302	0.2152	0.38204	0.547669	-0.130975	-0.567179	-0.330575	0.108339	1.03689	0.193286	0.400284	0.100071
86.7188	-0.231711	0.0685708	0.633537	-0.0696514	0.166135	0.493074	0.46242	0.210758	0.473632	0.117453	-0.327169	0.126221	-0.01833	-0.107121	-0.495764	0.308894	0.113184	0.316514	0.0791285
91.4062	-0.320922	0.368394	0.0894542	0.489866	-0.430761	0.39101	0.829003	-0.425887	0.488944	0.305313	0.733177	-0.15069	-0.202704	-0.264858	0.469623	-0.0144906	0.147154	0.41407	0.103517
96.0938	-0.152854	0.876225	0.37812	-0.388489	-0.618867	0.301562	0.175711	0.0317752	-0.162176	-0.517313	0.159007	-0.057366	-0.41029	-0.474318	-0.39592	0.207265	-0.0654955	0.403132	0.100783
100.481	0.510978	0.80482	0.581466	0.934848	-0.277145	0.292409	0.167602	-1.31802	0.87708	-0.360583	0.969041	0.174246	-0.0602189	-0.261565	0.257362	0.866246	0.25991	0.617789	0.154447
Phase angle - Single-leg balance (SLB)
	Participants
Frequency	1	2	3	4	5	6	7	8	9	10	11	12	13	14	15	16	Mean	SD	SE
16.4062	-0.920705	0.491738	-0.0534246	-0.194328	-0.953959	0.126282	-1.0194	0.527943	0.0976123	0.435524	-0.222017	-0.347328	0.153081	0.647002	-0.489141	-0.552268	-0.142087	0.541998	0.135499
21.0938	-0.768923	-0.304366	-0.222857	-0.168963	0.941896	0.0936476	-0.56119	-0.238188	0.440669	0.167233	-0.0234864	-0.359638	0.283734	0.0817054	-0.137911	-0.595721	-0.0857724	0.426233	0.106558
25.7812	-0.719576	0.623748	-0.337098	-0.163799	0.0130014	0.109409	-0.258827	0.902931	-0.30994	0.201228	-0.186792	0.303025	0.120066	-0.951231	-0.663061	0.358606	-0.0598944	0.492281	0.12307
30.4688	0.339869	-0.535341	0.0588162	-1.00268	-0.0433831	-0.661389	-0.227092	0.731956	-1.04447	0.331708	-0.338196	-0.319029	-0.349813	0.0558442	0.336305	0.220283	-0.152913	0.501176	0.125294
35.1562	-1.19418	-0.19381	-0.657779	-0.320299	0.129463	0.0742736	-0.270995	0.115324	0.13928	0.72588	0.383975	-0.145073	0.239153	0.0352733	-0.169764	-1.04718	-0.134779	0.497722	0.12443
39.8438	-0.355407	-0.200028	0.397056	-0.522237	0.149915	-0.215831	-0.939709	-0.0544925	0.317225	0.897706	-0.618722	-0.375862	0.724899	0.427056	-0.53342	-0.024496	-0.0578968	0.511322	0.12783
44.5312	-1.00539	-0.0633146	-0.582807	-0.196973	-0.014147	-0.272682	-0.291837	-0.193353	0.0358296	0.480157	-0.341273	0.0175045	-0.0631751	0.234346	-0.380812	-0.712407	-0.209396	0.360454	0.0901135
49.2188	-0.578153	0.224998	-0.0512599	0.676575	-0.123071	0.0729673	-0.319838	-0.676644	-0.966626	0.776649	-0.733955	0.470239	0.40922	-0.0241295	-0.475336	-0.315881	-0.10214	0.519621	0.129905
53.9062	-0.0718056	-0.511138	-1.0315	0.156408	-0.115227	0.599213	0.0600961	-0.127675	-0.359205	0.638454	-0.691964	0.959995	0.705822	-0.264093	-0.0493356	0.052784	-0.00307346	0.53274	0.133185
58.5938	0.504933	0.710479	0.00586577	0.681321	0.625486	-0.0810833	-0.822731	-0.124385	-0.489843	-0.174921	0.674399	0.445007	-0.311442	0.808104	-0.00894512	0.378093	0.176271	0.492168	0.123042
63.2812	-0.615763	0.935104	-0.107771	0.679112	1.05518	-0.0766829	-0.0388086	-0.197197	0.314804	-0.0732102	-0.615451	0.547292	0.236834	0.936697	-0.5816	0.173289	0.160739	0.551194	0.137798
67.9688	0.783998	1.00712	0.638913	0.248082	0.0293282	0.137046	-0.229598	-0.523753	0.164355	0.527343	-0.292734	0.948384	0.592417	0.254064	-0.712235	-0.00345761	0.22308	0.507423	0.126856
72.6562	-0.483304	0.954747	0.499772	0.339838	0.849132	0.230838	-0.101467	0.25241	-0.261144	-0.0120446	0.595182	0.989051	-0.0894778	0.469856	0.0428958	0.456423	0.295794	0.431936	0.107984
77.3438	0.273543	0.953825	0.149946	-0.0187411	0.486376	-0.0494723	0.0728519	0.173837	1.22122	-0.481172	-0.133675	-0.136117	0.231222	-0.0660972	0.487962	-0.133786	0.189483	0.430554	0.107639
82.0312	-0.802088	-0.29996	-0.475507	0.317038	0.300998	-0.721189	-0.196458	-0.62036	0.530375	0.4113	-0.194391	0.666584	0.545388	-0.0883671	-0.675686	-0.279401	-0.0988577	0.497339	0.124335
86.7188	0.538378	1.21842	-0.529922	0.121923	-0.757187	0.0892292	0.0721632	0.0878167	-0.353408	0.0149191	0.0142811	0.0231396	-0.803293	-0.470295	-0.423162	-0.239141	-0.0872588	0.5014	0.12535
91.4062	-0.275303	0.390827	0.0169597	-0.501798	-0.693575	0.0888646	-0.490035	-0.389416	0.579559	-0.139865	0.0648755	-0.282495	0.200374	-0.743798	0.103701	0.452455	-0.101167	0.403808	0.100952
96.0938	-0.353071	-0.271388	0.379029	0.436188	-0.339634	-0.77151	-0.634811	-0.361392	0.347744	-0.242254	-0.263969	0.452208	-0.390174	-0.494446	0.188733	-0.779852	-0.193662	0.421948	0.105487
100.481	-0.455776	0.0428401	-0.0254823	0.0488122	-0.760771	-0.0748836	0.216645	-0.304124	-0.13077	-0.460221	-0.418542	-0.294114	-0.0722856	-0.87243	-0.495308	0.15192	-0.244031	0.317169	0.0792923
Phase angle - Single-leg squat (SLS)
	Participants
Frequency	1	2	3	4	5	6	7	8	9	10	11	12	13	14	15	16	Mean	SD	SE
16.4062	0.0743788	0.316526	0.566424	0.622049	0.231592	0.222821	0.0904724	0.449356	0.360449	0.530973	0.05927	0.445003	-0.0387742	0.0367613	0.253219	1.10197	0.332656	0.288796	0.072199
21.0938	0.0594818	0.455929	0.429838	0.478218	0.609121	0.431341	-0.077193	0.328896	0.279166	0.609166	0.486343	0.475926	0.0316404	0.0863172	0.100693	1.18228	0.372948	0.305403	0.0763507
25.7812	0.10598	0.329811	0.55502	0.308896	0.279151	0.395035	0.208627	0.347805	0.112962	0.691534	0.281354	0.50025	-0.119005	0.141513	0.101066	1.17888	0.33868	0.299024	0.0747561
30.4688	0.051092	0.399256	0.502287	0.64238	0.7148	0.2812	0.264696	0.494244	-0.360049	0.880277	0.476468	0.853196	-0.349351	0.103023	0.239259	1.09978	0.393285	0.409508	0.102377
35.1562	0.0523884	0.377265	0.650542	0.768649	0.55031	0.116986	-0.114524	0.586899	-0.368218	0.979281	0.26313	0.726365	-0.0850852	0.17763	0.315501	1.22859	0.389107	0.428168	0.107042
39.8438	0.0859808	0.390225	0.691741	0.827797	0.300994	0.368845	0.526273	0.662771	-0.040742	0.859129	0.505925	0.941629	-0.401621	0.272022	0.183985	1.15829	0.458328	0.39987	0.0999675
44.5312	0.024424	0.481311	0.926522	0.816547	0.224489	0.452098	0.441622	0.603538	0.216519	1.01307	0.224264	1.00315	-0.352828	0.106528	0.282532	1.02691	0.468168	0.405349	0.101337
49.2188	0.137974	0.440603	0.904167	0.914304	0.579956	0.0581415	0.679385	0.641703	0.142607	0.988513	0.241289	1.07771	-0.30225	0.124582	0.246062	1.09168	0.497901	0.423444	0.105861
53.9062	-0.0360401	0.451912	1.03142	0.914692	0.44971	0.685799	0.50474	0.780713	0.44887	0.926558	0.435062	0.942315	-0.214782	0.0460318	0.301873	1.07658	0.546591	0.391433	0.0978582
58.5938	0.0655268	0.2167	1.12595	1.03928	0.567361	0.40263	0.457233	0.644815	0.328438	0.877169	0.221215	1.10726	-0.309139	0.100088	0.112059	0.668001	0.476537	0.415629	0.103907
63.2812	-0.0183792	0.322069	1.13991	1.04909	0.744716	0.168135	0.905852	0.831338	0.750934	0.861521	0.211019	1.00474	-0.516342	0.0495009	0.167501	0.602795	0.51715	0.471886	0.117971
67.9688	-0.248854	0.186343	1.2336	1.02364	0.435868	0.463219	0.557817	0.575792	0.300362	0.76586	0.306286	0.965494	-0.533212	-0.104159	0.0483713	0.370314	0.396671	0.471403	0.117851
72.6562	-0.192844	-0.10315	1.14332	1.26793	0.358925	0.207108	0.595153	0.208902	0.489347	0.711021	0.192017	0.756489	0.160718	-0.130899	-0.0677526	0.360668	0.372309	0.435598	0.108899
77.3438	-0.197614	0.519071	1.21053	1.14133	0.370491	0.153874	0.483011	0.638796	0.162353	0.772431	0.235636	0.808111	-0.818653	-0.0774325	-0.338777	0.840091	0.368953	0.549488	0.137372
82.0312	-0.0661439	0.539203	1.06712	0.884479	0.445942	-0.376845	0.395677	-0.0151073	-0.0256496	0.348085	0.0679703	0.67633	0.0690289	-0.370739	-0.381963	0.36028	0.226104	0.439518	0.109879
86.7188	-0.282294	0.205489	1.0372	0.356226	0.385699	0.016951	0.844103	-0.301253	-0.069797	0.481003	0.103958	0.828625	-0.344609	0.0239502	-0.329549	0.830889	0.236662	0.464237	0.116059
91.4062	-0.40215	0.394904	0.778371	1.20714	-0.751012	-0.026843	0.42913	-0.232214	0.325947	0.518742	0.145142	0.86675	0.361776	-0.649869	-0.448486	0.48403	0.187585	0.563136	0.140784
96.0938	-0.434971	0.617879	1.03599	0.362141	0.161288	-0.234205	0.565444	-0.376256	0.203931	0.741639	-0.0275836	0.324403	-0.805656	-0.578507	-0.468784	0.517701	0.100278	0.537016	0.134254
100.481	-0.440762	0.0530436	0.859296	0.784633	-0.189437	-0.187436	0.691278	-0.397766	0.681025	0.126486	0.304577	0.389532	-0.258817	-0.0341117	0.601157	0.975149	0.247365	0.47497	0.118742

## Sheet: Coherence of total intensities
Coherence of total intensities for Participant #3
Frequency	Coherence Bipedal Squat	Coherence Reference
2.34375	0.401875	0.14674
7.03125	0.447792	0.19297
11.7188	0.296914	0.172155
16.4062	0.325682	0.173738
21.0938	0.310924	0.147285
25.7812	0.300634	0.139099
30.4688	0.272374	0.134454
35.1562	0.292252	0.143038
39.8438	0.364199	0.1619
44.5312	0.350676	0.15418
49.2188	0.37412	0.149907
53.9062	0.370992	0.157961
58.5938	0.375923	0.152032
63.2812	0.377537	0.148199
67.9688	0.378015	0.147007
72.6562	0.379208	0.147804
77.3438	0.380789	0.149335
82.0312	0.380264	0.150721
86.7188	0.380596	0.152128
91.4062	0.38155	0.153047
96.0938	0.38179	0.15364
100.781	0.382073	0.154018

## Sheet: Overall EMG intensities
Overall EMG Intensity (Unnormalized)
Participants	BPS		ISO		SLS		SLB
	VL	VM	VL	VM	VL	VM	VL	VM
1	631.898	350.348	305.532	147.162	1069.11	594.71	88.6781	137.554
2	244.22	255.571	161.369	123.476	330.06	317.738	80.1725	154.557
3	83.9542	315.681	39.2718	69.9795	111.474	270.888	23.4271	105.348
4	571.454	402.611	234.362	168.93	677.057	554.362	335.533	236.072
5	282.926	840.232	191.41	209.047	367.693	786.936	125.186	345.235
6	354.384	842.248	198.519	537.162	356.247	1186.39	83.5687	944.825
7	218.005	142.602	116.593	76.6022	256.654	185.512	76.6516	73.3112
8	349.327	273.214	174.653	94.6199	499.017	340.911	92.5345	113.072
9	201.707	569.15	88.2684	234.056	241.737	941.454	84.3711	337.67
10	289.751	237.496	117.351	88.9531	370.167	368.712	44.7564	129.111
11	415.976	471.664	262.061	181.682	596.006	526.061	47.1079	117.789
12	566.607	444.602	211.748	109.908	796.097	386.386	105.553	116.646
13	380.392	563.32	273.836	329.19	450.168	834.894	239.555	295.09
14	298.514	314.256	125.873	100.066	363.227	441.308	142.407	123.59
15	331.594	389.545	148.435	107.646	412.027	379.011	73.1826	95.2453
16	241.365	73.7349	145.951	86.5348	290.149	181.411	108.077	69.5399
Mean	341.38	405.392	174.702	166.563	449.18	518.543	109.423	212.166
SD	146.932	216.706	71.6055	120.76	237.282	286.036	77.5147	215.078
SE	36.7331	54.1764	17.9014	30.1901	59.3205	71.5091	19.3787	53.7696
Overall EMG Intensity (Normalized to SLS)
Participants	BPS		ISO		SLS		SLB
	VL	VM	VL	VM	VL	VM	VL	VM
1	0.591053	0.589108	0.285782	0.247451	1	1	0.082946	0.231296
2	0.739927	0.804347	0.488909	0.388611	1	1	0.242903	0.48643
3	0.753126	1.16535	0.352295	0.258334	1	1	0.210157	0.388898
4	0.844026	0.726259	0.346148	0.304728	1	1	0.495575	0.425844
5	0.769462	1.06773	0.520571	0.265647	1	1	0.340464	0.438708
6	0.994769	0.709925	0.557252	0.45277	1	1	0.234581	0.796387
7	0.849414	0.768691	0.454283	0.412923	1	1	0.298658	0.395183
8	0.70003	0.801422	0.349994	0.27755	1	1	0.185434	0.331677
9	0.834408	0.604544	0.365143	0.248611	1	1	0.349021	0.358669
10	0.782756	0.644124	0.317021	0.241253	1	1	0.120909	0.350167
11	0.697939	0.896596	0.439695	0.345362	1	1	0.0790393	0.223908
12	0.711731	1.15067	0.265983	0.284452	1	1	0.132588	0.301889
13	0.845	0.67472	0.608298	0.394289	1	1	0.532146	0.353446
14	0.821839	0.712102	0.346541	0.22675	1	1	0.39206	0.280053
15	0.804788	1.02779	0.360255	0.284019	1	1	0.177616	0.251299
16	0.831867	0.406452	0.503022	0.477009	1	1	0.37249	0.383327
Mean	0.785758	0.796864	0.410075	0.31936	1	1	0.265412	0.374824
SD	0.09044	0.214324	0.101748	0.0809872	0	0	0.13917	0.135071
SE	0.02261	0.053581	0.0254371	0.0202468	0	0	0.0347924	0.0337678
